# Supplementary material for: Preparation of New Sargassum fusiforme Polysaccharide Long-Chain Alkyl Group Nanomicelles and Their Antiviral Properties against ALV-J
Source: Molecules. 2021 May 28;26(11):3265. doi: 10.3390/molecules26113265 (PMC8199121; doi:10.3390/molecules26113265)
Supplement: Supplementary file 1 [file molecules-26-03265-s001.zip]

Archive with 1 entries (1 files):
- molecules-1217200-supplementary.pdf
